# Supplementary material for: Genomic Characterization of a Prophage, Smhb1, That Infects Salinivibrio kushneri BNH Isolated from a Namib Desert Saline Spring
Source: Microorganisms. 2021 Sep 28;9(10):2043. doi: 10.3390/microorganisms9102043 (PMC8537503; doi:10.3390/microorganisms9102043)
Supplement: Supplementary file 1 [file microorganisms-09-02043-s001.zip]

Archive with 1 entries (1 files):
- microorganisms-1353552-supplementary.pdf
